# Supplementary material for: Dual Effect of PER2 C111G Polymorphism on Cognitive Functions across Progression from Subjective Cognitive Decline to Mild Cognitive Impairment
Source: Diagnostics (Basel). 2021 Apr 18;11(4):718. doi: 10.3390/diagnostics11040718 (PMC8074126; doi:10.3390/diagnostics11040718)
Supplement: Supplementary file 1 [file diagnostics-11-00718-s001.zip]

Archive with 1 entries (1 files):
- diagnostics-1176891-supplementary.pdf
